# Supplementary material for: Predicting inmate suicidal behavior with an interpretable ensemble machine learning approach in smart prisons
Source: PeerJ Comput Sci. 2024 Jun 19;10:e2051. doi: 10.7717/peerj-cs.2051 (PMC11232594; doi:10.7717/peerj-cs.2051)
Supplement: Supplemental Information 6 [file peerj-cs-10-2051-s006.zip]

Archive with 1 entries (1 files):
- NSDUH_2015_Tab.tsv
